# Supplementary material for: Exploring 6-aza-2-Thiothymine as a MALDI-MSI Matrix for Spatial Lipidomics of Formalin-Fixed Paraffin-Embedded Clinical Samples
Source: Metabolites. 2025 Aug 5;15(8):531. doi: 10.3390/metabo15080531 (PMC12388131; doi:10.3390/metabo15080531)
Supplement: Supplementary file 1 [file metabolites-15-00531-s001.zip]

Archive with 2 entries (2 files):
- metabolites-3782983_supplementary_revised.xlsx
- Supplementary Figures_revision.pdf
