# Supplementary material for: Exploring 6-aza-2-Thiothymine as a MALDI-MSI Matrix for Spatial Lipidomics of Formalin-Fixed Paraffin-Embedded Clinical Samples
Source: Metabolites. 2025 Aug 5;15(8):531. doi: 10.3390/metabo15080531 (PMC12388131; doi:10.3390/metabo15080531)
Supplement: Supplementary file 1 [file metabolites-15-00531-s001.zip › metabolites-3782983_supplementary_revised.xlsx]

## Sheet: Table S1
Table S1: a) Lipids detected from the EQUISplash standard lipid mixture using ATT as a MALDI-MS matrix in positive ion mode; b) Lipids detected from the EQUISplash standard lipid mixture using ATT as a MALDI-MS matrix in negative ion mode
a)												b)
		Positive Ion Mode												Negative Ion Mode
		Norharmane			DHB			ATT						Norharmane			DHB			ATT
		Rep_1	Rep_2	Rep_3	Rep_1	Rep_2	Rep_3	Rep_1	Rep_2	Rep_3				Rep_1	Rep_2	Rep_3	Rep_1	Rep_2	Rep_3	Rep_1	Rep_2	Rep_3
MAG_18:1(d7)	M+K											LysoPE_18:1(d7)	M-H
	2M+H												M+Cl
LysoPE_18:1(d7)	M+H											LPC 18:1(d7)	M-H
	M+Na												M+Cl
	M+K											C15 Ceramide-d7	M-H
	M+NH4												M+Cl
	2M+H											DAG_15:0-18:1(d7)	M-H
LPC 18:1(d7)	M+H												M+Cl
	M+Na											CholEster_18:1(d7)	M-H
	M+K												M+Cl
	M+NH4											PE_15:0-18:1(d7)	M-H
	2M+H												M+Cl
C15 Ceramide-d7	M+H											SM_d18:1-18:1(d9)	M-H
	M+Na												M+Cl
	M+K											PG_15:0-18:1(d7)	M-H
	M+NH4												M+Cl
	2M+H											PC_15:0-18:1(d7)	M-H
DAG_15:0-18:1(d7)	M+H												M+Cl
	M+Na											PS_15:0-18:1(d7)	M-H
	M+K												M+Cl
	M+NH4											TAG_15:0-18:1(d7)-15:0	M-H
	2M+H												M+Cl
CholEster_18:1(d7)	M+H											PI 15:0_18:1(d7)	M-H
	M+Na												M+Cl
	M+K
	M+NH4
PE_15:0-18:1(d7)	M+H
	M+Na
	M+K
	M+NH4
SM_d18:1-18:1(d9)	M+H
	M+Na
	M+K
	M+NH4
PG_15:0-18:1(d7)	M+H
	M+Na
	M+K
	M+NH4
PC_15:0-18:1(d7)	M+H
	M+Na
	M+K
	M+NH4
PS_15:0-18:1(d7)	M+H
	M+Na
	M+K
	M+NH4
TAG_15:0-18:1(d7)-15:0	M+H
	M+Na
	M+K
	M+NH4
PI 15:0_18:1(d7)	M+H
	M+Na
	M+K
	M+NH4

## Sheet: Table S2
Table S2 Lipids tentatively annotated from the MALDI-TIMS-MSI analysis with ATT, DHB and NOR in positive and negative ion mode
Positive Ion Mode										Negative Ion Mode
ATT			DHB			NOR				ATT			DHB			NOR
Lipid species	# of tentative annotations	% of tentative annotations	Lipid species	# of tentative annotations	% of tentative annotations	Lipid species	# of tentative annotations	% of tentative annotations		Lipid species	# of tentative annotations	% of tentative annotations	Lipid species	# of tentative annotations	% of tentative annotations	Lipid species	# of tentative annotations	% of tentative annotations
PC	21	21	PC	27	23	PC	24	23		PI	16	26	PI	4	19	PI	42	14
PS	8	8	PS	15	13	LPC	9	9		LNAPS	8	13	PS	2	10	LNAPS	27	9
DGCC	7	7	LPC	11	9	PS	9	9		PS	6	10	LNAPS	1	5	PE	20	7
LPC	7	7	PE	8	7	PE	5	5		Ac2PIM	3	5	PA	1	5	PS	20	7
DGTS	4	4	DGCC	7	6	DGCC	4	4		DLCL	2	3	SHexCer	7	33	LNAPE	19	7
LPE	4	4	PI	6	5	DGDG	2	2		LPI	2	3	Cer	4	19	PG	15	5
PI	4	4	LPE	4	3	PI	2	2		DGGA	1	2	PI-Cer	2	10	DLCL	10	3
PE	3	3	DGTS	2	2	DGGA	1	1		HBMP	1	2				AC2PIM	8	3
DGGA	1	1	DGDG	1	1	HexCer	18	17		LNAPE	1	2				HBMP	6	2
SM	17	17	SM	11	9	SM	17	16		LPA	1	2				LPA	6	2
Cer	5	5	Cer	8	7	SHexCer	5	5		LPS	1	2				LPS	6	2
HexCer	5	5	HexCer	7	6	PI-Cer	2	2		PG	1	2				PA	6	2
SHexCer	3	3	SHexCer	3	3	SL	2	2		PMeOH	1	2				DGGA	5	2
PI-Cer	1	1	SL	2	2	AHexCer	1	1		SHexCer	10	16				LPI	5	2
SL	1	1	AHexCer	1	1	Cer	1	1		PI-Cer	3	5				MLCL	5	2
MGDG-O	2	2	CerP	1	1	MGDG-O	1	1		GM	1	2				LPG	3	1
TG-O	1	1	MGDG-O	1	1	NAOrn	1	1		HexCer	1	2				PEtOH	2	1
NAOrn	4	4	SGDG	1	1					SL	1	2				LPE	1	0
			TG	1	1					NAGlySer	2	3				SHexCer	27	9
			NAGly	2	2											PI-Cer	8	3
	98	100		119	100		104	100								HexCer	5	2
																PE-Cer	3	1
																SL	2	1
																CerP	1	0
																GM	1	0
																SMGDG-O	7	2
																SQDG	4	1
																NAGlySer	17	6
																ST	11	4
											62	104		21	101		292	100

## Sheet: Table S3
Table S3: Peaks detected in the brain triplicates with ATT in positive and negative ion mode. CV% and S/N ratio are reported
a)CV for common peaks in positive ion mode								b) Signal to noise ratio for the three brain replicates in positive ion mode											c) CV for common peaks in negative ion mode								d) Signal to noise ratio for the three brain replicates in negative ion mode											e) number of peaks for each replicate and in common among positive and neg polarities
m/z	a.i. Rep1	a.i. Rep2	a.i. Rep3	SD	Average	CV%		m/z rep 1	int	s/n	m/z rep 2	int2	s/n3	m/z rep 3	int4	s/n5	TOTAL AVARAGE s/n		m/z	a.i. Rep1	a.i. Rep2	a.i. Rep3	SD	Average	CV%		d) Signal to noise ratio for the three brain replicates in negative ion mode	int	s/n	m/z rep 2	int2	s/n3	m/z rep 24	int5	s/n6	TOTAL AVARAGE S/N		ATT brain	Pos (n peaks )	Neg(n peaks )
410.022	237.19	291.777	244.252	29.6878	257.74	0.115185		410.021	237.19	118.595	410.021	291.777	145.888	402.915	2.78732	1.39366	22.6044		405.027	28.2458	33.4003	31.0357	2.58017	30.8939	0.0835169		405.027	28.2458	18.8305	405.027	33.4003	22.2669	405.027	31.0357	20.6905	33.4533		Rep1	276	140
411.022	40.3671	31.4042	28.9093	6.02549	33.5602	0.179543		411.023	40.3671	20.1835	411.023	31.4042	15.7021	410.021	244.252	122.126			408.01	18.1041	27.4021	23.1076	4.6535	22.8712	0.203465		407.003	1.79478	1.19652	408.009	27.4021	18.268	408.011	23.1076	15.405			Rep2	278	119
412.017	36.7109	43.3487	37.7985	3.56014	39.286	0.0906209		412.017	36.7109	18.3555	412.017	43.3487	21.6744	411.022	28.9093	14.4546			421.991	10.0965	12.4987	14.369	2.14173	12.3214	0.173822		408.009	18.1041	12.0694	414.016	21.7266	14.4844	419.256	5.23952	3.49301			Rep3	334	92
412.036	58.8634	45.7866	48.8245	6.84359	51.1582	0.133773		412.038	58.8634	29.4317	412.036	45.7866	22.8933	412.017	37.7985	18.8992			422.997	10.5	11.1417	7.31087	2.05171	9.65084	0.212594		409.012	1.74799	1.16533	421.989	12.4987	8.33246	421.991	14.369	9.5793			Common	241	81
413.039	8.70398	6.89645	6.18924	1.29687	7.26322	0.178553		413.04	8.70398	4.35199	413.039	6.89645	3.44822	412.036	48.8245	24.4123			424.005	1266.68	2092.21	1975.18	446.685	1778.02	0.251226		409.99	2.88133	1.92088	422.997	11.1417	7.42777	422.998	7.31087	4.87391
414.012	36.081	32.8798	28.5939	3.75663	32.5182	0.115524		414.012	36.081	18.0405	414.012	32.8798	16.4399	413.039	6.18924	3.09462			426.002	271.465	295.864	148.392	79.0467	238.574	0.331331		410.026	14.5308	9.68719	424.005	2092.21	1394.8	424.007	1975.18	1316.79
415.038	2.43772	2.39228	2.01212	0.23371	2.28071	0.102472		415.038	2.43772	1.21886	414.032	4.37116	2.18558	414.012	28.5939	14.297			427.024	39.9027	45.371	48.7334	4.45701	44.6691	0.0997784		419.255	6.84598	4.56399	426.002	295.864	197.243	426.004	148.392	98.9279
416.01	17.0528	16.4521	12.239	2.62313	15.248	0.172031		416.01	17.0528	8.52642	415.038	2.39228	1.19614	416.01	12.239	6.11949			445.987	121.965	250.197	92.4188	83.8753	154.86	0.541619		420.992	2.30464	1.53643	426.019	355.557	237.038	427.024	48.7334	32.489
416.025	28.4367	17.2659	26.7432	6.02042	24.1486	0.249307		416.027	28.4367	14.2183	416.01	16.4521	8.22607	416.025	26.7432	13.3716			447.989	30.1848	40.1409	29.9535	5.81605	33.4264	0.173996		421.991	10.0965	6.73101	427.022	45.371	30.2473	434.011	2.08535	1.39023
420.389	33.6758	60.0663	67.81	17.8958	53.8507	0.332323		420.39	33.6758	16.8379	416.025	17.2659	8.63296	420.389	67.81	33.905			452.037	101.926	74.9599	71.1687	16.771	82.685	0.20283		422.997	10.5	6.99999	445.987	250.197	166.798	445.989	92.4188	61.6125
422.405	132.152	116.428	114.995	9.51912	121.192	0.0785459		422.405	132.152	66.0762	420.389	60.0663	30.0332	422.405	114.995	57.4975			452.961	10.1951	14.6415	14.8311	2.62356	13.2226	0.198415		424.005	1266.68	844.453	447.989	40.1409	26.7606	446.257	9.25829	6.17219
423.273	7.33509	5.77172	5.29207	1.06834	6.13296	0.174196		423.274	7.33509	3.66754	422.405	116.428	58.214	423.273	5.29207	2.64603			455.978	231.628	178.461	213.779	27.0573	207.956	0.130111		426.002	271.465	180.977	448.989	17.7108	11.8072	447.991	29.9535	19.969
424	22.8625	21.9324	18.6116	2.23469	21.1355	0.105732		424	22.8625	11.4312	423.273	5.77172	2.88586	424	18.6116	9.3058			457.975	29.3459	21.8662	34.5577	6.37942	28.5899	0.223135		426.021	215.612	143.741	452.037	74.9599	49.9733	452.037	71.1687	47.4458
426.015	474.947	569.279	547.241	49.3467	530.489	0.0930212		426.017	474.947	237.474	424	21.9324	10.9662	426.015	547.241	273.62			457.991	12.5614	15.2433	8.22159	3.54331	12.0088	0.295061		427.023	39.9027	26.6018	452.96	14.6415	9.76101	452.962	14.8311	9.8874
426.051	2.33273	2.84318	2.44902	0.267529	2.54164	0.105258		426.051	2.33273	1.16637	426.015	569.279	284.64	426.051	2.44902	1.22451			463.967	36.728	31.0072	17.4506	9.90052	28.3953	0.348668		428.018	22.6148	15.0765	455.978	178.461	118.974	455.978	213.779	142.519
429.033	37.4477	44.9606	39.0691	3.95354	40.4925	0.0976365		428.015	26.2902	13.1451	426.051	2.84318	1.42159	427.047	21.7872	10.8936			465.983	1.70775	15.2789	10.8693	6.92283	9.2853	0.745569		428.036	12.8485	8.56566	457.973	21.8662	14.5775	457.975	34.5577	23.0385
447.998	312.398	262.759	295.986	25.2896	290.381	0.0870912		429.033	37.4477	18.7238	427.047	24.7778	12.3889	428.03	358.781	179.39			496.026	5.24344	13.0343	3.99612	4.89799	7.42462	0.659696		434.011	2.0113	1.34087	457.991	15.2433	10.1622	457.992	8.22159	5.48106
449.946	5.28045	4.52616	4.28277	0.520187	4.69646	0.110761		447.998	312.398	156.199	429.033	44.9606	22.4803	447.998	295.986	147.993			505.986	73.8576	42.8359	42.4042	18.0363	53.0326	0.340099		438.022	12.8856	8.59037	463.967	31.0072	20.6714	463.968	17.4506	11.6338
451.001	5.57002	5.98395	5.79684	0.207283	5.7836	0.0358398		449.947	5.28045	2.64023	447.998	262.759	131.379	449.946	4.28277	2.14139			533.033	17.7383	13.9255	17.6562	2.17803	16.44	0.132484		445.987	121.965	81.31	465.983	15.2789	10.1859	465.983	10.8693	7.2462
451.014	12.5105	10.2577	16.0778	2.93466	12.9487	0.226638		450	7.97725	3.98863	449.946	4.52616	2.26308	451.001	5.79684	2.89842			537.191	23.6404	32.3661	15.8367	8.26897	23.9477	0.345292		446.257	4.96944	3.31296	469.984	13.0343	8.68954	496.026	3.99612	2.66408
454.046	27.5046	44.817	40.6029	9.02812	37.6415	0.239845		451.001	5.57002	2.78501	451.001	5.98395	2.99197	451.014	16.0778	8.0389			540.051	65.3838	42.0477	35.0528	15.8822	47.4948	0.3344		447.989	30.1848	20.1232	496.026	4.12304	2.7487	505.988	42.4042	28.2695
457.988	66.5248	49.4332	38.1345	14.2933	51.3642	0.278273		451.014	12.5105	6.25525	451.014	10.2577	5.12887	452.029	24.9274	12.4637			565.005	52.8198	52.9778	36.4709	9.48497	47.4229	0.200008		448.948	9.21975	6.1465	497.014	43.6959	29.1306	533.033	17.6562	11.7708
459.317	4.03329	5.13354	5.15006	0.640053	4.7723	0.134118		453.034	2.52328	1.26164	452.03	27.0227	13.5113	453.062	2.41578	1.20789			567.019	91.688	94.7215	77.9284	8.94927	88.1126	0.101566		450.947	11.0882	7.39216	505.986	42.8359	28.5572	537.191	15.8367	10.5578
463.97	17.6951	24.644	33.0674	7.69794	25.1355	0.306257		454.048	27.5046	13.7523	453.062	2.87662	1.43831	454.046	40.6029	20.3015			581.182	12.1117	13.0239	13.4576	0.686989	12.8644	0.0534022		450.963	14.8245	9.88301	533.033	13.9255	9.28364	540.054	35.0528	23.3685
466.221	213.63	252.696	236.209	19.612	234.179	0.0837479		457.989	66.5248	33.2624	454.046	44.817	22.4085	457.988	38.1345	19.0673			586.987	6.38816	8.3959	9.33509	1.50541	8.03972	0.187246		451.965	1.32394	0.882628	537.191	32.3661	21.5774	565.007	36.4709	24.314
468.234	19.6508	21.3452	18.3444	1.50459	19.7802	0.0760658		459.318	4.03329	2.01664	457.988	49.4332	24.7166	459.316	5.15006	2.57503			589.001	276.386	549.274	186.761	188.82	337.474	0.559509		452.037	101.926	67.9509	540.051	42.0477	28.0318	567.022	77.9284	51.9523
478.319	7.67335	8.01801	8.60506	0.471082	8.09881	0.0581669		460.326	5.01682	2.50841	459.317	5.13354	2.56677	463.97	33.0674	16.5337			590.999	57.483	109.985	59.6915	29.6951	75.7199	0.392171		452.961	10.1951	6.79675	557.077	2.36666	1.57777	569.019	13.7897	9.19312
480.301	28.4934	31	26.2521	2.37517	28.5818	0.0831007		463.972	17.6951	8.84756	463.97	24.644	12.322	465.978	12.1249	6.06245			591.963	24.0283	17.2825	20.2627	3.38054	20.5245	0.164708		455.978	231.628	154.419	565.005	52.9778	35.3185	569.036	9.53565	6.3571
482.316	13.9644	22.5076	22.645	4.97256	19.7057	0.252341		466.221	213.63	106.815	465.978	16.9993	8.49967	466.221	236.209	118.105			593.961	28.0048	22.4234	20.5737	3.86854	23.6673	0.163455		457.975	29.3459	19.5639	567.019	94.7215	63.1477	581.182	13.4576	8.97176
485.063	125.947	138.602	124.035	7.91635	129.528	0.061117		468.234	19.6508	9.82541	466.221	252.696	126.348	468.234	18.3444	9.1722			599.319	13.0978	15.7842	19.7784	3.36154	16.2201	0.207245		457.991	12.5614	8.37427	581.18	13.0239	8.68261	586.988	9.33509	6.22339
487.078	29.911	23.4835	22.4491	4.04273	25.2812	0.159911		478.321	7.67335	3.83667	468.234	21.3452	10.6726	470.017	18.3788	9.18942			604.97	18.6443	24.439	20.621	2.94571	21.2348	0.138721		463.967	36.728	24.4853	586.986	8.3959	5.59727	589.004	186.761	124.507
488.945	8.66536	12.3302	9.01156	2.02336	10.0024	0.202288		479.97	17.5465	8.77325	475.318	2.99246	1.49623	470.981	3.94948	1.97474			701.509	12.869	17.7975	9.59546	4.12876	13.4206	0.307642		465.964	1.70775	1.1385	587.992	3.91702	2.61134	590.999	59.6915	39.7943
494.318	45.8601	41.0833	36.9006	4.48304	41.2813	0.108597		480.302	28.4934	14.2467	477.956	14.9381	7.46903	471.976	3.13978	1.56989			707.157	13.9458	13.8391	14.2447	0.210266	14.0099	0.0150084		465.983	17.7962	11.8641	589.001	549.274	366.183	591.963	20.2627	13.5084
496.334	661.502	466.525	391.629	139.318	506.552	0.275032		482.316	13.9644	6.98221	478.319	8.01801	4.009	475.319	2.94757	1.47379			730.001	6.63941	14.5091	12.7782	4.13546	11.3089	0.365682		480.92	1.79429	1.1962	590.999	109.985	73.3234	593.961	20.5737	13.7158
502.286	36.9102	39.6015	36.8171	1.58139	37.7763	0.0418621		485.066	125.947	62.9733	480.301	31	15.5	478.319	8.60506	4.30253			735.153	7.4136	8.12714	9.68137	1.15956	8.40737	0.137922		486.934	1.78029	1.18686	591.962	17.2825	11.5216	599.319	19.7784	13.1856
504.332	8.03003	7.9006	8.34364	0.227812	8.09142	0.0281548		487.061	6.42394	3.21197	482.316	22.5076	11.2538	479.968	30.3565	15.1782			737.166	92.6978	156.455	81.5118	40.4284	110.222	0.366791		487.948	16.8444	11.2296	593.961	22.4234	14.9489	604.973	20.621	13.7473
505.333	4.06081	3.69581	3.75104	0.196735	3.83588	0.051288		487.08	29.911	14.9555	485.063	138.602	69.301	480.301	26.2521	13.126			747.494	11.636	23.836	20.9377	6.37392	18.8032	0.33898		496.026	5.24344	3.49562	595.957	2.2263	1.4842	701.512	9.59546	6.39697
506.315	17.3336	15.2221	19.7208	2.25072	17.4255	0.129163		488.945	8.66536	4.33268	487.078	23.4835	11.7418	482.316	22.645	11.3225			766.104	27.1092	26.6878	20.4218	3.74523	24.7396	0.151386		497.012	22.6208	15.0805	599.316	15.7842	10.5228	707.157	14.2447	9.49648
506.345	21.9285	20.6819	21.0357	0.642402	21.2153	0.0302801		494.318	45.8601	22.9301	488.945	12.3302	6.16509	485.063	124.035	62.0174			788.54	10.8703	18.1415	11.1366	4.12332	13.3828	0.308105		498.014	2.31886	1.54591	604.973	24.439	16.2927	730.003	12.7782	8.51879
508.332	9.56399	14.5265	15.0748	3.0358	13.0551	0.232537		496.334	661.502	330.751	494.318	41.0833	20.5417	487.078	22.4491	11.2246			806.543	26.0362	19.766	28.4862	4.49741	24.7628	0.18162		505.986	73.8576	49.2384	610.983	25.4656	16.9771	735.153	9.68137	6.45425
516.301	13.6605	12.2885	13.462	0.741498	13.137	0.0564435		502.286	36.9102	18.4551	496.334	466.525	233.262	488.945	9.01156	4.50578			822.536	32.4292	41.8466	16.9434	12.5742	30.4064	0.413539		522.042	10.6595	7.10631	620.973	16.8267	11.2178	737.17	81.5118	54.3412
518.313	28.9573	32.695	53.8165	13.4044	38.4896	0.348261		504.332	8.03003	4.01502	502.286	39.6015	19.8008	494.318	36.9006	18.4503			834.525	23.9944	27.4432	22.2306	2.65129	24.5561	0.107969		533.033	17.7383	11.8255	686.138	14.566	9.71065	747.495	20.9377	13.9584
520.333	11.2189	10.7574	9.62768	0.818642	10.5346	0.0777095		505.334	4.06081	2.0304	504.332	7.9006	3.9503	496.332	391.629	195.814			837.539	3.81459	6.66508	3.2026	1.84791	4.56076	0.405176		535.049	10.7145	7.14303	701.509	17.7975	11.865	766.108	20.4218	13.6146
522.348	127.648	155.405	151.705	15.0713	144.919	0.103998		506.317	17.3336	8.66679	505.333	3.69581	1.84791	497.335	169.475	84.7376			850.567	18.1538	27.258	15.7591	6.06695	20.3903	0.297541		537.191	23.6404	15.7603	707.155	13.8391	9.22608	788.544	11.1366	7.42443
522.591	22.2122	18.6571	16.0896	3.0745	18.9863	0.161933		506.345	21.9285	10.9642	506.316	15.2221	7.61107	502.286	36.8171	18.4085			857.514	7.53239	9.12541	6.01789	1.55393	7.55856	0.205585		540.051	65.3838	43.5892	719.156	8.74461	5.82974	806.543	28.4862	18.9908
524.051	28.7763	26.3611	23.96	2.40814	26.3658	0.0913358		508.333	9.56399	4.782	506.345	20.6819	10.341	504.332	8.34364	4.17182			860.589	5.03493	5.86546	4.49108	0.692158	5.13049	0.134911		553.186	9.54163	6.36108	729.999	14.5091	9.67272	822.539	16.9434	11.2956
524.27	20.2747	13.8074	14.8951	3.46289	16.3257	0.212112		509.337	5.92108	2.96054	508.332	14.5265	7.26325	505.333	3.75104	1.87552			862.606	45.6793	33.3564	51.5252	9.27485	43.5203	0.213116		565.005	52.8198	35.2132	735.151	8.12714	5.41809	834.525	22.2306	14.8204
524.363	98.1106	167.892	171.421	41.3447	145.808	0.283556		516.303	13.6605	6.83024	516.301	12.2885	6.14425	506.315	19.7208	9.86039			872.601	11.6456	20.1606	10.8469	5.16219	14.2177	0.363082		567.02	91.688	61.1253	737.166	156.455	104.304	837.543	3.2026	2.13507
526.285	65.6994	71.7349	58.6646	6.54153	65.3663	0.100075		518.315	28.9573	14.4786	518.313	32.695	16.3475	506.345	21.0357	10.5178			875.568	17.6028	14.0693	21.1856	3.55818	17.6192	0.201948		569.019	13.3188	8.8792	747.492	23.836	15.8907	850.571	15.7591	10.5061
526.307	14.1095	19.7645	20.496	3.49527	18.1233	0.19286		520.333	11.2189	5.60943	520.333	10.7574	5.37869	508.332	15.0748	7.53741			876.619	14.9034	14.8172	11.128	2.15526	13.6162	0.158287		569.033	12.0266	8.0177	766.104	26.6878	17.7919	857.516	6.01789	4.01193
528.301	10.0717	7.39936	7.62112	1.483	8.36405	0.177307		522.348	127.648	63.8241	522.348	155.405	77.7025	516.301	13.462	6.73102			878.598	192.281	254.549	173.25	42.5224	206.693	0.205728		570.038	2.53709	1.69139	788.54	18.1415	12.0944	860.59	4.49108	2.99405
530.316	15.9354	23.133	23.4558	4.25176	20.8414	0.204005		522.591	22.2122	11.1061	522.591	18.6571	9.32856	518.313	53.8165	26.9083			880.608	35.3004	62.6452	50.2291	13.6916	49.3916	0.277205		581.182	12.1117	8.07448	791.534	5.86965	3.9131	861.593	3.55477	2.36985
533.355	9.84793	9.35663	9.9661	0.323208	9.72355	0.0332397		524.051	28.7763	14.3882	524.051	26.3611	13.1805	520.333	9.62768	4.81384			883.528	8.94811	15.6617	7.1635	4.48101	10.5911	0.423092		586.987	6.38816	4.25877	806.541	19.766	13.1773	862.606	51.5252	34.3502
537.057	14.887	14.9346	14.2434	0.386061	14.6883	0.0262836		524.271	20.2747	10.1374	524.27	13.8074	6.90371	522.348	151.705	75.8524			885.544	87.506	130.936	46.3042	42.3207	88.2487	0.479562		589.001	276.386	184.257	807.544	19.3247	12.8831	864.618	9.97373	6.64915
538.285	10.6137	13.3336	13.322	1.56698	12.4231	0.126134		524.363	98.1106	49.0553	524.363	167.892	83.9461	522.591	16.0896	8.04482			886.603	10.9619	17.1715	49.4819	20.6814	25.8718	0.799379		590.999	57.483	38.322	820.52	2.13234	1.42156	872.605	10.8469	7.23126
539.053	2.66026	2.59661	2.37833	0.147867	2.54507	0.0580996		526.286	65.6994	32.8497	525.273	8.85382	4.42691	524.051	23.96	11.98			888.618	122.338	213.018	155.693	45.8649	163.683	0.280205		591.963	24.0283	16.0189	821.541	2.1665	1.44433	875.568	21.1856	14.1237
539.074	26.0969	21.0807	17.4671	4.33385	21.5482	0.201124		526.307	14.1095	7.05474	526.285	71.7349	35.8675	524.269	14.8951	7.44754			890.633	170.906	222.758	119.509	51.6243	171.057	0.301795		593.961	28.0048	18.6699	822.536	41.8466	27.8977	876.623	11.128	7.41866
540.3	35.387	30.054	32.8458	2.66748	32.7623	0.0814194		527.31	2.99604	1.49802	526.307	19.7645	9.88223	524.363	171.421	85.7103			892.617	53.4517	48.536	46.6621	3.50652	49.55	0.0707674		595.957	2.30472	1.53648	834.525	27.4432	18.2954	877.588	5.08848	3.39232
541.305	16.6441	12.8354	10.8605	2.93983	13.4467	0.218629		528.302	10.0717	5.03584	528.301	7.39936	3.69968	525.273	8.44178	4.22089			901.579	4.51542	8.06667	4.31944	2.10917	5.63384	0.374375		599.319	13.0978	8.73187	834.571	3.99494	2.66329	878.602	173.25	115.5
542.061	50.0455	52.9925	54.2405	2.15411	52.4262	0.0410884		530.317	15.9354	7.96771	529.304	3.57879	1.78939	526.285	58.6646	29.3323			902.595	5.54924	9.6129	6.12627	2.19859	7.09613	0.30983		604.97	18.6443	12.4296	837.539	6.66508	4.44339	880.612	50.2291	33.4861
544.332	17.7107	23.1923	21.3961	2.79455	20.7664	0.134571		533.356	9.84793	4.92397	530.316	23.133	11.5665	526.307	20.496	10.248			903.596	8.5127	13.9729	7.38856	3.5221	9.95806	0.353694		620.018	22.004	14.6693	850.567	27.258	18.172	883.532	7.1635	4.77566
546.344	4.04535	4.60737	7.25684	1.71509	5.30319	0.323408		537.059	14.887	7.44348	530.521	12.5805	6.29027	528.301	7.62112	3.81056			904.613	87.7372	116.056	61.2608	27.4027	88.3513	0.310156		662.098	2.51829	1.67886	857.514	9.12541	6.08361	884.535	6.60002	4.40001
548.534	120.606	96.9228	77.1804	21.7427	98.2364	0.22133		538.288	10.6137	5.30685	533.355	9.35663	4.67832	529.304	3.50954	1.75477			906.628	205.824	309.321	240.181	52.714	251.775	0.209369		663.105	1.66533	1.11022	860.586	5.86546	3.91031	885.547	46.3042	30.8695
549.36	5.95172	5.23702	4.82376	0.570657	5.3375	0.106915		539.053	2.66026	1.33013	537.057	14.9346	7.46728	530.316	23.4558	11.7279			915.497	5.92002	10.216	6.05586	2.442	7.39728	0.330121		683.067	11.5554	7.70359	862.603	33.3564	22.2376	886.55	49.4819	32.9879
550.62	11.0326	13.0294	12.8878	1.11424	12.3166	0.0904663		539.075	26.0969	13.0484	538.285	13.3336	6.66679	530.521	13.9448	6.97241			917.509	9.61503	16.1336	8.5817	4.09454	11.4435	0.357806		686.138	11.2923	7.52823	863.56	5.44982	3.63322	886.608	11.8253	7.88357
551.019	16.7975	32.1904	27.7083	7.91704	25.5654	0.309678		540.302	35.387	17.6935	539.053	2.59661	1.29831	533.354	9.9661	4.98305			943.525	16.4752	31.3262	19.2936	7.88756	22.365	0.352674		701.509	12.869	8.57931	863.607	33.665	22.4434	888.623	155.693	103.795
552.301	20.0454	17.5494	17.1455	1.5707	18.2468	0.0860809		541.07	2.87913	1.43957	539.074	21.0807	10.5404	537.057	14.2434	7.12168			965.511	33.2246	48.6273	19.6015	14.522	33.8178	0.429418		707.157	13.9458	9.29718	872.6	20.1606	13.4404	890.637	119.509	79.6728
567.014	39.09	49.748	44.0631	5.33292	44.3004	0.120381		541.305	16.6441	8.32203	540.075	8.80888	4.40444	538.285	13.322	6.66098			975.524	3.31869	5.6315	5.22149	1.23409	4.72389	0.261243		708.02	9.10494	6.06996	874.605	6.87991	4.5866	892.617	46.6621	31.1081
569.03	41.274	32.496	30.2546	5.82384	34.6749	0.167956		542.064	50.0455	25.0227	540.3	30.054	15.027	539.053	2.37833	1.18916			995.462	9.31476	10.7418	6.14354	2.35361	8.73337	0.269497		719.156	4.50838	3.00559	875.565	14.0693	9.37954	901.583	4.31944	2.87963
571.045	21.9551	30.3946	23.5038	4.4927	25.2845	0.177686		544.332	17.7107	8.85533	541.305	12.8354	6.41771	539.073	17.4671	8.73354			997.478	7.09715	11.0809	9.95795	2.05408	9.37867	0.219017		730.001	6.63941	4.42627	876.579	14.8172	9.87812	902.598	6.12627	4.08418
576.563	16.7103	14.6472	15.9328	1.04189	15.7634	0.0660956		546.345	4.04535	2.02268	542.061	52.9925	26.4963	540.075	7.78101	3.89051			1013.6	8.26317	11.3162	11.0261	1.68516	10.2018	0.165183		735.152	7.4136	4.9424	876.619	16.6763	11.1175	903.601	7.38856	4.92571
577.51	38.259	25.1812	28.829	6.74854	30.7564	0.219419		548.534	120.606	60.3031	544.332	23.1923	11.5961	540.3	32.8458	16.4229			1016.56	8.35806	13.8521	9.06045	2.98993	10.4235	0.286844		737.166	92.6978	61.7985	878.598	254.549	169.699	904.618	61.2608	40.8405
583.19	26.5315	28.5123	29.0025	1.30831	28.0154	0.0466997		549.36	5.95172	2.97586	546.344	4.60737	2.30368	542.061	54.2405	27.1203			1023.49	17.0562	15.8954	11.1855	3.10903	14.7124	0.211321		747.494	11.636	7.75735	880.608	62.6452	41.7634	906.633	240.181	160.12
585.297	9.80133	15.7048	18.0606	4.25474	14.5223	0.292981		550.622	11.0326	5.51629	548.534	96.9228	48.4614	544.331	21.3961	10.6981			1026.54	9.65551	12.7628	6.97908	2.89454	9.79913	0.295387		766.104	27.1092	18.0728	883.528	15.6617	10.4411	915.498	6.05586	4.03724
591.008	18.2299	24.6219	25.4284	3.94392	22.7601	0.173283		551.02	16.7975	8.39874	549.36	5.23702	2.61851	546.344	7.25684	3.62842			1028.56	5.79245	6.03052	4.61678	0.756918	5.47992	0.138126		788.54	10.8703	7.24687	885.544	130.936	87.2906	917.514	8.5817	5.72113
599.496	12.4195	17.4719	18.6638	3.3151	16.1851	0.204824		551.498	9.50372	4.75186	549.536	44.6205	22.3103	548.534	77.1804	38.5902			1042.58	2.85058	4.62728	3.1478	0.951655	3.54189	0.268686		791.534	5.13956	3.42637	886.603	17.1715	11.4477	943.529	19.2936	12.8624
601.51	6.9084	9.0877	9.29212	1.32119	8.42941	0.156736		552.301	20.0454	10.0227	550.62	13.0294	6.5147	549.36	4.82376	2.41188			1044.6	3.1359	5.87897	3.95603	1.408	4.32364	0.325651		806.543	26.0362	17.3574	888.491	4.29916	2.8661	965.512	19.6015	13.0677
602.579	11.2983	14.4591	16.0636	2.42466	13.9403	0.173931		567.014	39.09	19.545	551.019	32.1904	16.0952	549.536	44.7968	22.3984			1045.48	21.854	37.9208	26.2352	8.30551	28.67	0.289693		808.114	6.34535	4.23023	888.618	213.018	142.012	975.526	5.22149	3.48099
603.016	2.62611	2.92653	2.43745	0.246662	2.66336	0.0926129		569.03	41.274	20.637	552.301	17.5494	8.77469	550.619	12.8878	6.4439			1050.54	1.62011	4.13238	2.98355	1.25766	2.91201	0.431888		821.542	1.82713	1.21809	889.49	3.58779	2.39186	995.463	6.14354	4.0957
603.526	56.0875	55.8627	65.2188	5.33802	59.0563	0.0903885		571.046	21.9551	10.9775	567.014	49.748	24.874	551.019	27.7083	13.8542			1070.61	1.68392	2.74805	2.05435	0.540185	2.16211	0.249842		822.536	32.4292	21.6194	890.633	222.758	148.505	997.48	9.95795	6.63863
605.542	127.082	150.224	157.337	15.8191	144.881	0.109187		576.565	16.7103	8.35513	569.03	32.496	16.248	551.496	12.7346	6.36732			1169.56	4.76741	5.00839	4.52606	0.241163	4.76729	0.0505871		834.525	23.9944	15.9963	892.617	48.536	32.3574	1013.6	11.0261	7.35073
607.383	11.5196	14.4401	14.1093	1.59923	13.3564	0.119735		577.512	38.259	19.1295	571.045	30.3946	15.1973	552.301	17.1455	8.57277								Mean CV%	0.274044		834.575	3.51809	2.34539	893.617	43.1001	28.7334	1016.57	9.06045	6.0403
613.235	4.73304	6.70616	6.88493	1.19414	6.10804	0.195503		583.193	26.5315	13.2657	575.071	2.56174	1.28087	567.014	44.0631	22.0316											837.539	3.81459	2.54306	901.579	8.06667	5.37778	1023.49	11.1855	7.457
618.621	42.2976	37.6618	41.0479	2.39855	40.3357	0.0594646		585.299	9.80133	4.90066	576.563	14.6472	7.32361	569.028	30.2546	15.1273											850.567	18.1538	12.1025	902.594	9.6129	6.4086	1026.54	6.97908	4.65272
620.589	39.0031	41.4614	46.5075	3.82585	42.324	0.0903944		591.01	18.2299	9.11493	577.511	25.1812	12.5906	571.045	23.5038	11.7519											851.034	5.21845	3.47897	903.596	13.9729	9.31527	1028.56	4.61678	3.07785
623.496	24.3853	17.25	16.3123	4.4152	19.3159	0.228579		599.496	12.4195	6.20975	579.525	17.0178	8.50892	575.497	8.98852	4.49426											857.514	7.53239	5.0216	904.613	116.056	77.3705	1042.58	3.1478	2.09853
625.511	31.9269	50.7945	53.263	11.6712	45.3281	0.257483		600.501	7.6105	3.80525	583.19	28.5123	14.2561	576.563	15.9328	7.9664											860.589	5.03493	3.35662	906.628	309.321	206.214	1043.6	3.93966	2.62644
627.527	128.591	69.4544	83.1037	30.9638	93.7163	0.330399		601.511	6.9084	3.4542	585.297	15.7048	7.85241	577.509	28.829	14.4145											861.593	3.80844	2.53896	915.493	10.216	6.81064	1044.6	3.95603	2.63736
628.077	14.3842	17.3785	14.1521	1.79948	15.3049	0.117575		602.581	11.2983	5.64914	591.008	24.6219	12.311	579.525	17.8641	8.93204											862.606	45.6793	30.4528	917.509	16.1336	10.7558	1045.48	26.2352	17.4902
630.611	45.4958	43.4329	42.9544	1.35048	43.961	0.03072		603.019	2.62611	1.31306	599.496	17.4719	8.73597	583.19	29.0025	14.5013											863.562	3.20181	2.13454	920.644	5.30552	3.53701	1050.54	2.98355	1.98903
632.623	9.21759	8.50047	10.2288	0.868302	9.3156	0.0932094		603.529	56.0875	28.0438	601.51	9.0877	4.54385	585.297	18.0606	9.03031											872.6	11.6456	7.76376	933.529	4.05696	2.70464	1070.61	2.05435	1.36957
634.603	13.6419	11.6005	14.917	1.67297	13.3865	0.124975		604.595	11.6734	5.83668	602.579	14.4591	7.22957	591.008	25.4284	12.7142											874.605	5.59803	3.73202	937.477	7.26518	4.84345	1169.56	4.52606	3.01737
644.635	7.89504	7.43159	9.76196	1.23361	8.36286	0.147511		605.542	127.082	63.5412	603.016	2.92653	1.46327	599.496	18.6638	9.33191											875.568	17.6028	11.7352	943.525	31.3262	20.8842		Average S/N	35.5247
646.604	7.29598	6.70385	7.42717	0.385363	7.14233	0.0539549		607.385	11.5196	5.75982	603.526	55.8627	27.9314	601.51	9.29212	4.64606											876.619	14.9034	9.93557	949.521	6.02152	4.01435
646.652	22.7773	38.033	41.0069	9.78005	33.9391	0.288165		613.238	4.73304	2.36652	605.542	150.224	75.1118	602.579	16.0636	8.03181											878.598	192.281	128.187	963.498	3.31041	2.20694
647.493	5.16833	7.73943	9.24322	2.06061	7.38366	0.279077		618.621	42.2976	21.1488	607.382	14.4401	7.22007	603.016	2.43745	1.21872											880.608	35.3004	23.5336	964.498	3.17682	2.11788
647.607	4.01524	5.40931	5.91513	0.983944	5.11323	0.192431		620.592	39.0031	19.5015	613.235	6.70616	3.35308	603.526	65.2188	32.6094											883.528	8.94811	5.96541	965.511	48.6273	32.4182
648.62	53.6693	39.0011	41.2038	7.90987	44.6247	0.177253		623.497	24.3853	12.1926	618.621	37.6618	18.8309	605.542	157.337	78.6685											885.544	87.506	58.3373	975.522	5.6315	3.75433
649.439	7.90959	18.606	16.8345	5.73301	14.45	0.396748		625.511	31.9269	15.9635	620.589	41.4614	20.7307	607.382	14.1093	7.05466											886.603	10.9619	7.30796	995.462	10.7418	7.1612
649.51	44.0313	51.1546	58.4078	7.18838	51.1979	0.140404		627.528	128.591	64.2955	623.496	17.25	8.625	618.621	41.0479	20.5239											888.494	4.03519	2.69013	997.475	11.0809	7.38728
651.527	147.019	106.481	96.1396	26.8919	116.547	0.230739		628.08	14.3842	7.1921	625.511	50.7945	25.3972	620.589	46.5075	23.2538											888.618	122.338	81.559	1013.6	11.3162	7.54411
652.531	88.1118	78.6521	75.7068	6.48129	80.8236	0.0801907		630.611	45.4958	22.7479	627.527	69.4544	34.7272	623.496	16.3123	8.15617											889.623	94.5078	63.0052	1016.56	13.8521	9.23474
655.558	19.802	12.7465	12.5982	4.11696	15.0489	0.273572		632.625	9.21759	4.6088	628.077	17.3785	8.68923	625.511	53.263	26.6315											890.504	3.33393	2.22262	1017.44	6.79032	4.52688
657.226	229.451	489.44	476.982	146.641	398.624	0.367868		634.605	13.6419	6.82095	628.53	38.7674	19.3837	627.525	83.1037	41.5519											890.633	170.906	113.937	1023.49	15.8954	10.597
662.437	6.03403	4.87838	4.41609	0.833362	5.1095	0.1631		644.638	7.89504	3.94752	630.611	43.4329	21.7165	628.077	14.1521	7.07605											892.617	53.4517	35.6345	1026.54	12.7628	8.50854
663.446	84.0294	61.1125	46.3883	18.9685	63.8434	0.29711		646.607	7.29598	3.64799	632.623	8.50047	4.25023	630.61	42.9544	21.4772											901.579	4.51542	3.01028	1028.56	6.03052	4.02035
664.108	116.897	47.8644	53.5208	38.3279	72.7609	0.526765		646.654	22.7773	11.3887	634.603	11.6005	5.80023	632.622	10.2288	5.11438											902.595	5.54924	3.69949	1042.58	4.62728	3.08486
667.282	5.57647	7.54252	7.14176	1.03892	6.75358	0.153832		647.494	5.16833	2.58417	644.635	7.43159	3.7158	633.572	14.9203	7.46014											903.596	8.5127	5.67514	1043.59	5.0255	3.35033
703.567	22.9781	19.6309	18.9667	2.15	20.5252	0.104749		647.607	4.01524	2.00762	645.638	5.22272	2.61136	634.602	14.917	7.4585											904.613	87.7372	58.4915	1044.59	5.87897	3.91932
706.528	11.0031	13.1165	13.8202	1.46616	12.6466	0.115933		648.501	3.48389	1.74195	646.604	6.70385	3.35192	644.635	9.76196	4.88098											906.628	205.824	137.216	1045.48	37.9208	25.2805
710.581	13.6035	15.1094	16.5526	1.47462	15.0885	0.0977313		648.621	53.6693	26.8347	646.652	38.033	19.0165	645.638	6.98845	3.49422											907.104	6.33096	4.22064	1050.54	4.13238	2.75492
720.545	10.477	13.071	13.0336	1.48695	12.1938	0.121942		649.441	7.90959	3.9548	647.493	7.73943	3.86971	646.604	7.42717	3.71358											915.497	5.92002	3.94668	1067.45	6.22658	4.15105
720.581	18.3969	23.3743	24.3946	3.20905	22.0553	0.1455		649.513	44.0313	22.0156	647.607	5.40931	2.70465	646.652	41.0069	20.5034											917.509	9.61503	6.41002	1069.61	2.73288	1.82192
721.165	35.9976	68.8967	74.871	20.9331	59.9218	0.349341		651.527	147.019	73.5096	648.62	39.0011	19.5006	647.493	9.24322	4.62161											920.61	2.78335	1.85557	1070.61	2.74805	1.83203
722.493	6.69581	7.62151	5.92738	0.848279	6.74823	0.125704		652.531	88.1118	44.0559	649.439	18.606	9.30299	647.607	5.91513	2.95757											920.647	4.14906	2.76604	1071.62	6.14698	4.09799
725.499	9.47124	7.33965	14.6989	3.78662	10.5033	0.360518		654.544	4.28889	2.14445	649.51	51.1546	25.5773	648.618	41.2038	20.6019											933.529	3.48043	2.32029	1140.52	2.65425	1.7695
728.595	2.77582	2.83972	2.51111	0.174227	2.70888	0.0643171		655.559	19.802	9.90099	649.624	33.759	16.8795	649.439	16.8345	8.41723											943.525	16.4752	10.9835	1169.56	5.00839	3.33893
729.583	48.6729	42.4958	38.6404	5.06083	43.2697	0.11696		657.228	229.451	114.725	651.526	106.481	53.2405	649.51	58.4078	29.2039											947.505	2.65954	1.77303	1184.6	2.79195	1.8613
731.596	442.414	711.715	742.378	165.046	632.169	0.261079		662.439	6.03403	3.01702	652.531	78.6521	39.3261	649.624	34.5419	17.271											949.523	3.39414	2.26276	1191.54	4.71702	3.14468
732.544	40.5441	73.1672	79.9746	21.0767	64.562	0.326457		663.447	84.0294	42.0147	655.559	12.7465	6.37325	651.525	96.1396	48.0698											963.5	3.07867	2.05245		Average S/N	39.8795
734.561	2265.6	2282.6	2225.18	29.4976	2257.79	0.0130648		664.11	116.897	58.4487	657.226	489.44	244.72	652.531	75.7068	37.8534											965.511	33.2246	22.1498
737.159	9.73321	10.5178	12.3098	1.32072	10.8536	0.121685		667.282	5.57647	2.78823	662.437	4.87838	2.43919	655.557	12.5982	6.29911											975.524	3.31869	2.21246
739.174	86.0439	114.687	133.005	23.669	111.245	0.212764		697.469	14.0005	7.00026	663.446	61.1125	30.5562	657.226	476.982	238.491											976.527	2.69921	1.79947
746.561	8.14368	6.98256	6.6237	0.794493	7.24998	0.109586		703.567	22.9781	11.489	664.108	47.8644	23.9322	662.436	4.41609	2.20805											995.462	9.31476	6.20984
746.599	9.75307	7.44623	7.23255	1.39763	8.14395	0.171616		706.528	11.0031	5.50156	667.282	7.54252	3.77126	663.446	46.3883	23.1942											997.478	7.09715	4.73143
747.483	4.52358	5.20178	7.82423	1.74316	5.84986	0.297982		710.585	13.6035	6.80177	703.567	19.6309	9.81547	664.107	53.5208	26.7604											1013.6	8.26317	5.50878
747.596	6.90408	7.15919	7.49359	0.295643	7.18562	0.0411437		720.546	10.477	5.2385	706.528	13.1165	6.55827	664.449	24.1354	12.0677											1016.56	8.35806	5.57204
748.576	16.3987	20.9222	21.309	2.73016	19.5433	0.139698		720.581	18.3969	9.19846	709.165	15.1094	7.55472	667.282	7.14176	3.57088											1017.45	3.46904	2.31269
748.612	10.9107	7.38396	8.37217	1.81926	8.88894	0.204666		721.166	35.9976	17.9988	710.581	14.6862	7.34308	694.505	4.4577	2.22885											1023.49	17.0562	11.3708
750.556	3.89551	3.35689	3.18233	0.371756	3.47825	0.10688		722.493	6.69581	3.3479	720.545	13.071	6.53548	697.469	22.4898	11.2449											1026.54	9.65551	6.437
753.578	42.0375	53.4096	100.965	31.2603	65.4706	0.477471		725.501	9.47124	4.73562	720.581	23.3743	11.6872	703.567	18.9667	9.48337											1028.56	5.79245	3.86163
756.542	189.375	176.174	287.018	60.5459	217.522	0.278343		728.595	2.77582	1.38791	721.165	68.8967	34.4483	706.528	13.8202	6.91011											1042.58	2.85058	1.90039
759.562	12.3249	15.4413	15.2897	1.7571	14.352	0.122429		729.583	48.6729	24.3365	722.493	7.62151	3.81075	709.165	16.3041	8.15206											1043.46	2.0116	1.34107
759.627	68.6705	79.9208	81.63	7.04087	76.7404	0.0917491		731.599	442.414	221.207	725.499	7.33965	3.66983	710.581	16.5526	8.27628											1044.59	3.1359	2.0906
760.577	784.054	501.761	537.05	153.811	607.621	0.253136		732.546	40.5441	20.272	728.595	2.83972	1.41986	720.545	13.0336	6.51678											1045.48	21.854	14.5693
762.592	842.068	770.49	623.743	111.298	745.434	0.149307		734.561	2265.6	1132.8	729.583	42.4958	21.2479	720.581	24.3946	12.1973											1050.54	1.62011	1.08007
764.512	5.34029	6.89312	7.05047	0.94523	6.42796	0.14705		737.162	9.73321	4.86661	731.596	711.715	355.857	721.165	74.871	37.4355											1070.61	1.68392	1.12261
768.544	8.40962	9.09737	9.25955	0.451237	8.92218	0.0505747		739.177	86.0439	43.0219	732.544	73.1672	36.5836	722.493	5.92738	2.96369											1071.62	2.21079	1.47386
769.548	11.7042	15.8531	20.9	4.60516	16.1524	0.285106		744.545	4.26316	2.13158	734.561	2282.6	1141.3	723.487	4.93743	2.46872											1118.54	1.86411	1.24274
771.485	26.1084	18.0434	26.3821	4.73732	23.5113	0.201491		745.55	2.65475	1.32738	737.159	10.5178	5.25892	724.49	2.67875	1.33937											1169.56	4.76741	3.17828
771.557	4.90138	4.26958	5.9037	0.824036	5.02489	0.163991		746.562	8.14368	4.07184	739.174	114.687	57.3437	725.498	14.6989	7.34946												Average S/N	24.9556
772.516	20.0667	21.0923	37.1062	9.55543	26.0884	0.366271		746.599	9.75307	4.87654	746.561	6.98256	3.49128	728.595	2.51111	1.25556
772.572	3.76097	3.95545	4.25677	0.249809	3.99106	0.0625922		747.486	4.52358	2.26179	746.599	7.44623	3.72311	729.583	38.6404	19.3202
773.571	2.35535	3.19362	3.63417	0.649633	3.06105	0.212226		747.596	6.90408	3.45204	747.483	5.20178	2.60089	731.596	742.378	371.189
776.567	12.7894	17.3003	20.9715	4.09824	17.0204	0.240785		748.576	16.3987	8.19937	747.563	4.35191	2.17596	732.544	79.9746	39.9873
780.542	7.17612	6.50245	9.00634	1.29569	7.56164	0.171351		748.614	10.9107	5.45534	747.596	7.15919	3.57959	734.561	2225.18	1112.59
782.558	88.3107	122.378	169.625	40.8345	126.771	0.322112		750.559	3.89551	1.94776	748.576	20.9222	10.4611	737.159	12.3098	6.15492
782.64	36.822	32.3691	35.8568	2.34248	35.016	0.0668976		753.581	42.0375	21.0188	748.612	7.38396	3.69198	739.174	133.005	66.5025
784.572	59.9311	63.5218	99.7178	22.0077	74.3902	0.295841		754.585	22.06	11.03	750.556	3.35689	1.67845	746.561	6.6237	3.31185
786.591	30.8757	49.0816	44.48	9.46669	41.4791	0.228228		756.542	189.375	94.6875	753.578	53.4096	26.7048	746.598	7.23255	3.61627
787.657	16.3369	21.9629	23.0855	3.61609	20.4617	0.176725		759.563	12.3249	6.16246	756.542	176.174	88.0868	747.482	7.82423	3.91212
788.607	241.885	334.905	362.242	63.095	313.011	0.201575		759.627	68.6705	34.3352	758.557	28.9222	14.4611	747.563	4.57829	2.28914
790.549	17.8417	25.1378	23.3479	3.80251	22.1091	0.171989		760.577	784.054	392.027	759.563	15.4413	7.72064	747.596	7.49359	3.74679
791.53	3.76974	5.10838	6.51538	1.37297	5.13117	0.267574		761.156	12.2858	6.14288	759.627	79.9208	39.9604	748.576	21.309	10.6545
792.544	20.2403	23.297	23.5626	1.84627	22.3667	0.0825457		762.592	842.068	421.034	760.577	501.761	250.88	748.61	8.37217	4.18609
792.556	3.35443	3.65187	3.65804	0.173533	3.55478	0.0488168		764.512	5.34029	2.67015	761.578	325.837	162.918	750.556	3.18233	1.59116
793.567	14.9145	4.22414	4.33088	6.14148	7.82316	0.785038		765.518	3.68838	1.84419	762.592	770.49	385.245	753.578	100.965	50.4824
793.606	3.29527	3.73802	3.00889	0.367348	3.34739	0.109742		766.529	10.068	5.03399	764.512	6.89312	3.44656	756.542	287.018	143.509
794.544	2.8869	3.89979	4.21248	0.692926	3.66639	0.188994		768.546	8.40962	4.20481	764.596	108.449	54.2246	759.561	15.2897	7.64483
794.559	9.65135	8.02632	8.44711	0.843407	8.70826	0.0968514		769.548	11.7042	5.85212	765.539	2.71516	1.35758	759.627	81.63	40.815
794.675	5.60109	5.72111	6.30059	0.374056	5.87426	0.0636771		770.56	7.82123	3.91062	768.544	9.09737	4.54869	760.574	537.05	268.525
796.569	2.8346	3.79185	4.94837	1.05845	3.85828	0.274332		771.486	26.1084	13.0542	769.548	15.8531	7.92656	761.156	23.9148	11.9574
796.656	17.6658	21.8985	22.1349	2.51474	20.5664	0.122274		771.558	4.90138	2.45069	771.485	18.0434	9.0217	761.578	359.353	179.676
798.529	3.81657	3.3699	6.65777	1.78335	4.61475	0.386446		772.516	20.0667	10.0334	771.557	4.26958	2.13479	762.592	623.743	311.871
799.537	3.4305	2.45255	4.62767	1.0894	3.50358	0.31094		772.574	3.76097	1.88049	772.516	21.0923	10.5461	764.512	7.05047	3.52524
799.589	10.5442	7.6091	7.45197	1.74173	8.5351	0.204067		773.572	2.35535	1.17768	772.573	3.95545	1.97773	765.538	3.19843	1.59921
800.549	6.84897	4.58261	6.7968	1.29369	6.07613	0.212913		776.571	12.7894	6.39468	773.571	3.19362	1.59681	766.545	2.29864	1.14932
800.653	3.60633	3.11808	2.67474	0.465977	3.13305	0.14873		780.545	7.17612	3.58806	776.567	17.3003	8.65013	766.564	3.09811	1.54906
801.55	4.67311	3.83121	6.90589	1.5889	5.13674	0.309321		782.558	88.3107	44.1554	780.542	6.50245	3.25123	767.557	2.34269	1.17135
801.674	5.96128	5.38709	5.09788	0.439469	5.48208	0.0801647		782.644	36.822	18.411	782.558	122.378	61.189	768.543	9.25955	4.62978
804.546	18.393	14.575	16.0089	1.92863	16.3256	0.118135		783.564	52.4564	26.2282	782.64	32.3691	16.1846	769.467	4.6458	2.3229
805.669	8.82302	7.5925	8.56161	0.648291	8.32571	0.0778662		784.572	59.9311	29.9656	784.572	63.5218	31.7609	769.548	20.9	10.45
806.56	22.2864	32.8589	35.9277	7.15634	30.3577	0.235734		785.576	32.8862	16.4431	786.591	49.0816	24.5408	770.472	4.28115	2.14057
808.57	21.4485	27.503	34.4471	6.50439	27.7995	0.233975		786.591	30.8757	15.4378	787.657	21.9629	10.9814	771.485	26.3821	13.1911
808.656	9.29474	7.97785	9.19587	0.733435	8.82282	0.0831293		787.594	15.9874	7.99372	788.607	334.905	167.452	771.556	5.9037	2.95185
810.59	55.5098	78.4788	98.796	21.6566	77.5949	0.279099		787.657	16.3369	8.16843	790.549	25.1378	12.5689	772.516	37.1062	18.5531
810.671	39.0493	50.3487	45.4302	5.66548	44.9427	0.12606		788.607	241.885	120.942	791.53	5.10838	2.55419	772.572	4.25677	2.12838
812.53	15.9755	23.618	38.4838	11.4457	26.0257	0.439783		790.551	17.8417	8.92084	791.55	15.109	7.55451	773.571	3.63417	1.81708
813.603	8.72725	10.0959	11.5908	1.43222	10.138	0.141273		791.532	3.76974	1.88487	792.544	23.297	11.6485	775.515	3.2076	1.6038
813.676	33.9996	33.281	31.7688	1.13867	33.0164	0.0344881		792.544	20.2403	10.1201	792.556	3.65187	1.82593	776.567	20.9715	10.4858
815.619	4.87971	5.29652	5.99059	0.561176	5.38894	0.104135		792.555	3.35443	1.67722	793.567	4.22414	2.11207	780.542	9.00634	4.50317
815.689	17.0613	27.6214	29.0523	6.54915	24.5783	0.26646		793.551	14.9145	7.45723	793.607	3.73802	1.86901	782.558	169.625	84.8123
816.639	11.9883	8.63379	8.66616	1.92747	9.76276	0.19743		793.567	3.29527	1.64764	794.544	3.89979	1.94989	782.64	35.8568	17.9284
817.543	3.27663	3.23855	4.0863	0.478837	3.53383	0.135501		793.607	2.8869	1.44345	794.559	8.02632	4.01316	784.572	99.7178	49.8589
818.557	4.70649	6.67234	8.18092	1.74222	6.51992	0.267216		794.56	9.65135	4.82568	794.675	5.72111	2.86055	786.59	44.48	22.24
819.277	16.6285	21.2535	19.1453	2.31552	19.0091	0.121811		794.678	5.60109	2.80055	796.569	3.79185	1.89592	787.657	23.0855	11.5428
819.56	7.23087	8.09538	9.44399	1.11535	8.25675	0.135084		796.571	2.8346	1.4173	796.656	21.8985	10.9493	788.536	6.77238	3.38619
820.552	18.5448	20.1023	18.0427	1.07394	18.8966	0.0568323		796.656	17.6658	8.83292	798.529	3.3699	1.68495	788.607	362.242	181.121
822.631	18.8498	30.0374	56.3246	19.2377	35.0706	0.548541		797.577	4.66156	2.33078	799.537	2.45255	1.22628	790.526	3.45458	1.72729
825.602	7.16837	6.26665	7.21646	0.53503	6.88383	0.0777227		798.534	3.81657	1.90829	799.589	7.6091	3.80455	790.549	23.3479	11.6739
826.566	3.35528	2.53294	3.75034	0.621076	3.21285	0.19331		799.537	3.4305	1.71525	800.549	4.58261	2.2913	791.53	6.51538	3.25769
826.606	5.96735	5.4415	5.61855	0.267562	5.6758	0.0471409		799.589	10.5442	5.27212	800.589	5.08809	2.54405	791.55	16.3522	8.17611
827.619	10.6577	8.02326	8.20706	1.47081	8.96267	0.164104		800.549	6.84897	3.42449	800.652	3.11808	1.55904	792.544	23.5626	11.7813
828.683	5.00119	6.01181	5.20682	0.534108	5.40661	0.098788		800.653	3.60633	1.80316	801.55	3.83121	1.91561	792.556	3.65804	1.82902
831.555	4.95403	4.89073	5.93989	0.58831	5.26155	0.111813		801.55	4.67311	2.33656	801.675	5.38709	2.69355	793.567	4.33088	2.16544
832.5	3.23839	4.23968	5.46651	1.11596	4.31486	0.258631		801.675	5.96128	2.98064	804.546	14.575	7.28749	793.606	3.00889	1.50445
832.571	8.52004	10.5827	15.6776	3.68426	11.5935	0.317788		804.546	18.393	9.19651	805.669	7.5925	3.79625	794.544	4.21248	2.10624
834.517	28.7862	33.3535	35.6698	3.5026	32.6031	0.107431		805.673	8.82302	4.41151	806.56	32.8589	16.4295	794.559	8.44711	4.22355
834.588	15.3271	21.3569	25.5677	5.14716	20.7506	0.248049		806.562	22.2864	11.1432	808.57	27.503	13.7515	794.675	6.30059	3.1503
836.534	94.2336	85.0796	80.3882	7.04154	86.5671	0.0813419		807.564	19.9758	9.9879	808.656	7.97785	3.98892	795.557	4.73469	2.36734
838.612	5.04449	4.51942	7.63487	1.66792	5.73293	0.290937		808.571	21.4485	10.7242	810.59	78.4788	39.2394	796.569	4.94837	2.47419
840.564	10.0386	9.54627	11.0285	0.754929	10.2045	0.0739803		808.659	9.29474	4.64737	810.671	50.3487	25.1744	796.656	22.1349	11.0674
843.557	3.69318	3.18484	4.01824	0.420047	3.63209	0.115649		810.591	55.5098	27.7549	812.53	23.618	11.809	797.574	3.97562	1.98781
845.571	10.3475	10.1603	11.7308	0.857833	10.7462	0.0798266		810.671	39.0493	19.5246	813.603	10.0959	5.04793	798.53	6.65777	3.32889
847.586	9.01693	6.70747	7.2371	1.20981	7.65383	0.158066		812.532	15.9755	7.98775	813.676	33.281	16.6405	798.578	2.62041	1.3102
850.549	5.13319	4.19393	4.1733	0.548336	4.50014	0.121849		813.605	8.72725	4.36363	815.619	5.29652	2.64826	799.537	4.62767	2.31384
850.664	36.546	37.266	64.2266	15.7776	46.0129	0.342896		813.676	33.9996	16.9998	815.689	27.6214	13.8107	799.588	7.45197	3.72598
858.515	23.122	14.6219	29.3182	7.37816	22.354	0.33006		815.619	4.87971	2.43985	816.538	2.94963	1.47481	800.547	6.7968	3.3984
859.519	17.0867	14.0624	25.7286	6.05432	18.9592	0.319334		815.691	17.0613	8.53064	816.639	8.63379	4.31689	800.589	5.52283	2.76142
859.58	2.45981	2.75109	3.247	0.398005	2.8193	0.141172		816.64	11.9883	5.99416	817.543	3.23855	1.61927	801.55	6.90589	3.45294
859.699	3.87267	4.95457	4.35211	0.542114	4.39311	0.123401		817.546	3.27663	1.63831	818.557	6.67234	3.33617	801.674	5.09788	2.54894
868.572	2.48953	3.00045	3.7862	0.65317	3.09206	0.211241		818.56	4.70649	2.35324	819.277	21.2535	10.6268	804.546	16.0089	8.00445
871.58	2.4433	4.01403	5.00243	1.29056	3.81992	0.337849		819.278	16.6285	8.31424	819.56	8.09538	4.04769	804.602	6.93491	3.46746
872.597	6.41016	5.35976	5.64723	0.542837	5.80572	0.0935004		819.561	7.23087	3.61543	820.552	20.1023	10.0512	805.548	11.7453	5.87267
873.602	7.66065	5.29596	5.80205	1.24514	6.25289	0.199131		820.552	18.5448	9.2724	822.631	30.0374	15.0187	805.669	8.56161	4.2808
875.559	17.2637	18.9597	20.1546	1.45269	18.7927	0.0773012		822.633	18.8498	9.42492	825.602	6.26665	3.13333	806.56	35.9277	17.9638
880.502	3.96559	2.53701	4.18877	0.896193	3.56379	0.251472		823.639	17.162	8.581	826.566	2.53294	1.26647	808.57	34.4471	17.2236
881.506	3.35293	2.36458	3.98021	0.814509	3.23257	0.251969		825.606	7.16837	3.58418	826.605	5.4415	2.72075	808.656	9.19587	4.59793
884.522	2.84906	3.36434	3.99836	0.575672	3.40392	0.16912		826.567	3.35528	1.67764	827.618	8.02326	4.01163	810.59	98.796	49.398
888.481	3.391	5.87849	7.48283	2.06174	5.5841	0.369216		826.606	5.96735	2.98368	828.683	6.01181	3.0059	810.671	45.4302	22.7151
889.49	4.43723	5.8598	6.85021	1.21292	5.71574	0.212208		827.619	10.6577	5.32885	831.555	4.89073	2.44537	812.53	38.4838	19.2419
890.502	10.1238	6.7437	7.4352	1.78567	8.10089	0.220429		828.684	5.00119	2.5006	832.5	4.23968	2.11984	813.603	11.5908	5.79538
892.514	7.80724	10.7041	12.0474	2.16697	10.1862	0.212736		831.555	4.95403	2.47702	832.57	10.5827	5.29137	813.676	31.7688	15.8844
895.581	15.6299	13.3737	14.0286	1.16072	14.3441	0.0809194		832.5	3.23839	1.6192	834.517	33.3535	16.6767	814.54	3.60954	1.80477
901.572	6.23151	6.95861	8.62085	1.22479	7.27032	0.168464		832.571	8.52004	4.26002	834.588	21.3569	10.6784	815.53	3.3352	1.6676
903.588	11.6224	10.6629	12.2085	0.780285	11.4979	0.0678633		833.512	3.82038	1.91019	836.534	85.0796	42.5398	815.619	5.99059	2.99529
909.538	36.3815	20.8573	24.8274	8.06496	27.3554	0.294821		834.517	28.7862	14.3931	838.612	4.51942	2.25971	815.689	29.0523	14.5261
923.57	2.9767	3.61617	3.95427	0.496467	3.51571	0.141214		834.588	15.3271	7.66356	839.615	4.15442	2.07721	816.538	4.07131	2.03566
933.45	12.1337	29.5577	26.3138	9.26639	22.6684	0.40878		835.59	13.0738	6.5369	840.564	9.54627	4.77313	816.637	8.66616	4.33308
946.603	9.61412	6.31336	5.78526	2.07501	7.23758	0.2867		836.534	94.2336	47.1168	843.557	3.18484	1.59242	817.543	4.0863	2.04315
948.317	16.2371	15.4408	18.0697	1.34805	16.5825	0.0812933		838.612	5.04449	2.52224	844.566	2.59859	1.29929	818.557	8.18092	4.09046
951.593	3.48352	3.05878	3.90535	0.423284	3.48255	0.121544		840.564	10.0386	5.0193	845.571	10.1603	5.08016	819.277	19.1453	9.57266
977.533	9.72814	9.32485	9.79816	0.255462	9.61705	0.0265635		843.557	3.69318	1.84659	847.586	6.70747	3.35374	819.56	9.44399	4.722
979.544	8.94923	12.505	13.9848	2.58811	11.813	0.21909		845.571	10.3475	5.17375	849.598	8.23164	4.11582	819.581	2.304	1.152
1055.81	7.78523	9.63665	9.64765	1.07211	9.02318	0.118817		847.586	9.01693	4.50846	850.549	4.19393	2.09696	820.552	18.0427	9.02136
1058.78	27.6234	26.461	22.9707	2.4215	25.685	0.0942767		850.553	5.13319	2.5666	850.664	37.266	18.633	822.574	2.29262	1.14631
1084.8	18.9777	18.9877	19.5261	0.313777	19.1639	0.0163734		850.664	36.546	18.273	858.515	14.6219	7.31096	822.631	56.3246	28.1623
1086.81	20.0488	18.0808	16.9032	1.58928	18.3443	0.086636		856.499	6.95206	3.47603	859.519	14.0624	7.03119	825.602	7.21646	3.60823
1110.37	9.29287	9.99031	10.4777	0.595512	9.92029	0.0600297		858.518	23.122	11.561	859.58	2.75109	1.37554	826.564	3.75034	1.87517
1111.83	5.09678	5.12543	5.84615	0.424616	5.35612	0.0792768		859.523	17.0867	8.54336	859.699	4.95457	2.47728	826.605	5.61855	2.80927
1112.83	4.80013	7.82137	8.9791	2.15763	7.2002	0.299662		859.591	2.45981	1.2299	868.572	3.00045	1.50022	827.618	8.20706	4.10353
					Mean CV%	0.173844		859.702	3.87267	1.93633	871.58	4.01403	2.00701	828.542	4.28414	2.14207
								868.573	2.48953	1.24477	872.597	5.35976	2.67988	828.683	5.20682	2.60341
								871.583	2.4433	1.22165	873.602	5.29596	2.64798	830.554	3.19192	1.59596
								872.599	6.41016	3.20508	875.559	18.9597	9.47983	831.555	5.93989	2.96994
								873.604	7.66065	3.83033	880.502	2.53701	1.2685	832.5	5.46651	2.73325
								875.559	17.2637	8.63184	881.507	2.36458	1.18229	832.57	15.6776	7.83879
								880.502	3.96559	1.98279	884.522	3.36434	1.68217	832.654	5.17823	2.58912
								881.509	3.35293	1.67646	888.481	5.87849	2.93925	833.658	3.82319	1.91159
								884.523	2.84906	1.42453	889.49	5.8598	2.9299	834.517	35.6698	17.8349
								887.73	9.96679	4.9834	890.502	6.7437	3.37185	834.588	25.5677	12.7839
								888.485	3.391	1.6955	891.502	7.21246	3.60623	834.667	4.90328	2.45164
								889.491	4.43723	2.21861	892.514	10.7041	5.35204	835.661	3.56672	1.78336
								890.504	10.1238	5.06189	895.581	13.3737	6.68686	836.534	80.3882	40.1941
								892.517	7.80724	3.90362	896.584	11.5192	5.75962	836.647	17.7493	8.87467
								895.585	15.6299	7.81497	901.572	6.95861	3.4793	838.612	7.63487	3.81743
								901.575	6.23151	3.11576	903.588	10.6629	5.33143	839.614	6.13425	3.06712
								903.591	11.6224	5.81118	907.524	2.95066	1.47533	840.564	11.0285	5.51427
								909.539	36.3815	18.1908	908.52	2.2914	1.1457	842.571	2.30563	1.15282
								923.57	2.9767	1.48835	909.538	20.8573	10.4287	843.557	4.01824	2.00912
								924.582	2.42668	1.21334	923.57	3.61617	1.80809	844.566	3.24433	1.62216
								933.454	12.1337	6.06685	929.603	7.01439	3.50719	845.571	11.7308	5.86542
								946.605	9.61412	4.80706	933.45	29.5577	14.7789	847.585	7.2371	3.61855
								947.558	3.64767	1.82384	933.543	4.44455	2.22227	848.647	10.2576	5.12882
								948.32	16.2371	8.11853	946.603	6.31336	3.15668	849.598	8.91467	4.45734
								951.593	3.48352	1.74176	948.317	15.4408	7.72042	850.549	4.1733	2.08665
								977.533	9.72814	4.86407	951.593	3.05878	1.52939	850.664	64.2266	32.1133
								979.545	8.94923	4.47461	977.533	9.32485	4.66243	852.615	2.30281	1.15141
								1000.52	2.46692	1.23346	979.544	12.505	6.25251	856.499	12.7401	6.37006
								1055.82	7.78523	3.89262	1026.53	2.76603	1.38301	858.514	29.3182	14.6591
								1058.78	27.6234	13.8117	1055.81	9.63665	4.81833	859.519	25.7286	12.8643
								1084.8	18.9777	9.48886	1058.78	26.461	13.2305	859.58	3.247	1.6235
								1086.81	20.0488	10.0244	1084.8	18.9877	9.49386	859.699	4.35211	2.17606
								1110.37	9.29287	4.64643	1086.81	18.0808	9.0404	862.549	4.8011	2.40055
								1111.83	5.09678	2.54839	1110.37	9.99031	4.99516	866.639	4.58851	2.29425
								1112.83	4.80013	2.40006	1111.83	5.12543	2.56272	868.571	3.7862	1.8931
									Avarage s/n	22.4821	1112.83	7.82137	3.91069	871.58	5.00243	2.50121
											1125.84	2.28607	1.14304	872.597	5.64723	2.82361
												Avarage s/n	23.9248	873.602	5.80205	2.90102
														875.559	20.1546	10.0773
														877.628	2.46809	1.23405
														880.5	4.18877	2.09439
														881.504	3.98021	1.9901
														884.522	3.99836	1.99918
														887.554	2.69396	1.34698
														888.481	7.48283	3.74141
														889.49	6.85021	3.4251
														890.501	7.4352	3.7176
														891.502	8.23214	4.11607
														892.514	12.0474	6.02368
														895.581	14.0286	7.01432
														896.584	11.6433	5.82164
														901.571	8.62085	4.31042
														903.587	12.2085	6.10424
														906.506	3.01136	1.50568
														907.521	4.53606	2.26803
														908.52	3.7988	1.8994
														909.537	24.8274	12.4137
														922.495	2.33145	1.16573
														923.569	3.95427	1.97714
														924.564	3.76987	1.88494
														925.504	2.50641	1.2532
														925.577	5.07772	2.53886
														929.603	8.02054	4.01027
														931.522	4.76435	2.38218
														932.522	3.73837	1.86919
														933.45	26.3138	13.1569
														933.543	4.95477	2.47739
														946.603	5.78526	2.89263
														947.557	5.49665	2.74833
														948.316	18.0697	9.03484
														949.554	2.70887	1.35443
														949.573	4.80985	2.40492
														951.593	3.90535	1.95267
														967.521	4.695	2.3475
														975.512	5.60825	2.80413
														977.533	9.79816	4.89908
														979.544	13.9848	6.99238
														989.5	6.47628	3.23814
														999.512	3.73879	1.8694
														1000.52	3.59428	1.79714
														1026.53	3.22123	1.61062
														1055.81	9.64765	4.82383
														1058.78	22.9707	11.4853
														1059.78	22.2155	11.1078
														1084.8	19.5261	9.76307
														1086.81	16.9032	8.45162
														1097.81	3.57114	1.78557
														1110.37	10.4777	5.23885
														1111.83	5.84615	2.92307
														1112.83	8.9791	4.48955
														1125.84	2.8507	1.42535
														1139.86	3.32812	1.66406
															Avarage s/n	21.4064

## Sheet: Table S4
Table S4: lipid classes showed a statistically significant (p<0.05 Student’s t-test ) among glioblastoma and normal brain
	t.stat	p.value	-LOG10(p)	FDR
Cer 34:1,O4	-4.8014	2.60E-05	4.5848	0.00011055
Cer 38:0,O3	-4.6517	4.12E-05	4.3856	0.00016595
Cer 38:0,O4	-5.4482	3.51E-06	5.4549	2.13E-05
Cer 42:2,O2	-5.9653	7.00E-07	6.1551	5.41E-06
Cer 42:3,O2	-6.2523	2.86E-07	6.5434	2.56E-06
CerP 32:6,O2	-3.2035	0.002792	2.5541	0.007534
DGTS 38:2	-4.5922	4.93E-05	4.3068	0.00019064
DGTS 44:8	-4.4972	6.59E-05	4.1813	0.00024344
HexCer 40:0,O3	-4.5638	5.38E-05	4.2693	0.00020323
HexCer 40:2,O2	-4.6452	4.20E-05	4.377	0.00016595
HexCer 42:0,O3	-6.0691	5.06E-07	6.2957	4.10E-06
HexCer 42:3,O2	-5.7723	1.28E-06	5.8937	9.00E-06
LPE 20:1	-8.1691	8.35E-10	9.0782	2.03E-08
PC 44:5	-4.8232	2.43E-05	4.614	0.00010657
PC O-42:5	-5.1645	8.48E-06	5.0719	4.37E-05
PE 42:1	-4.4383	7.87E-05	4.1039	0.00027883
PE O-36:1	-5.1678	8.39E-06	5.0763	4.37E-05
PE O-38:4	-6.5044	1.31E-07	6.8835	1.24E-06
PE O-40:4	-8.0415	1.22E-09	8.9141	2.59E-08
PE O-42:1	-4.4698	7.16E-05	4.1452	0.0002589
PE O-42:2	-5.8292	1.07E-06	5.9708	7.91E-06
PE O-44:1	-4.8216	2.44E-05	4.6118	0.00010657
PE O-44:2	-6.8109	5.07E-08	7.2949	5.07E-07
PE O-44:4	-3.9478	0.00033992	3.4686	0.0010319
PE O-44:5	-5.4109	3.94E-06	5.4044	2.31E-05
PG 38:1	-4.392	9.06E-05	4.043	0.00031423
PG 40:0	-4.167	0.00017784	3.75	0.00057044
PG 42:1	-3.48	0.0013024	2.8853	0.0037526
PI 42:8	-3.8372	0.00046935	3.3285	0.0013998
PI-Cer 42:2,O3	-5.2175	7.19E-06	5.1432	3.94E-05
PS 40:0	-6.1858	3.52E-07	6.4536	2.99E-06
PS 40:1	-12.318	1.17E-14	13.932	1.99E-12
PS 42:0	-4.1947	0.00016371	3.7859	0.0005457
SM 36:1,O2	-4.8409	2.30E-05	4.6376	0.00010585
SM 36:1,O2	-7.088	2.17E-08	7.6645	2.45E-07
SM 36:2,O2	-2.8251	0.0075742	2.1207	0.019509
SM 36:2,O2	-5.0705	1.13E-05	4.9453	5.56E-05
SM 36:7,O2	-5.0674	1.15E-05	4.9411	5.56E-05
SM 38:1,O2	-8.9959	7.56E-11	10.121	3.21E-09
SM 38:1,O2	-8.7528	1.52E-10	9.8184	5.17E-09
SM 38:2,O2	-7.6494	3.94E-09	8.4049	6.69E-08
SM 38:3,O3	-7.0673	2.31E-08	7.637	2.45E-07
SM 40:1,O2	-3.4277	0.0015074	2.8218	0.0042711
SM 42:1,O2	-4.0432	0.00025675	3.5905	0.00079358
SM 42:1,O3	-3.4206	0.0015373	2.8132	0.0042844
SM 42:2,O2	-5.7077	1.56E-06	5.8061	1.02E-05
SM 42:2,O2	-5.6962	1.62E-06	5.7906	1.02E-05
SM 42:2,O3	-2.9598	0.0053454	2.272	0.014199
SM 42:5,O2	-7.1212	1.96E-08	7.7088	2.37E-07
SM 42:6,O2	-7.1981	1.55E-08	7.8107	2.02E-07
SM 42:8,O2	-7.6698	3.70E-09	8.4316	6.69E-08
SM 42:8,O3	-3.3487	0.0018765	2.7266	0.0051454
SM 44:2,O2	-7.4514	7.16E-09	8.1453	1.11E-07
SM 44:5,O3	-4.7414	3.13E-05	4.5049	0.00012966
SM 44:8,O3	-8.5746	2.55E-10	9.5942	7.21E-09
TG 46:10	-4.1779	0.00017216	3.7641	0.00056284
TG 46:2	-4.9925	1.44E-05	4.8405	6.82E-05
TG 46:9	-4.0509	0.00025093	3.6004	0.00078998
TG 48:10	-5.3492	4.78E-06	5.321	2.71E-05
TG 48:11	-10.152	3.03E-12	11.518	2.58E-10
TG 48:7	-5.7608	1.32E-06	5.8781	9.00E-06
TG 48:7	-9.8145	7.62E-12	11.118	4.32E-10
TG 48:8	-2.8986	0.0062685	2.2028	0.016395
TG 48:9	-3.4903	0.0012652	2.8978	0.0037084
TG 50:10	-4.3406	0.00010572	3.9758	0.00035946
TG 50:12	-7.3192	1.07E-08	7.9711	1.51E-07

## Sheet: Table S5
Table S5: Lion/web lipids ontology enrichment analysis
Term ID	Discription	Annotated	p-value	FDR q-value	ES	Regulated (glipblastoma vs normal)
LION:0000059	diacylglycerophosphoglycerols [GP0401]	3	0.00016	0.000748	-0.96875	DOWN
LION:0012441	N-acylsphingosines (ceramides) [SP0201]	6	0.00556	0.01529	-0.661359	DOWN
LION:0000084	ceramide phosphocholines (sphingomyelins) [SP0301]	34	3.6e-05	0.000506	-0.437528	DOWN
LION:0000078	phosphosphingolipids [SP03]	37	0.00013	0.000748	-0.399614	DOWN
LION:0000077	ceramides [SP02]	10	0.22366	0.289442	-0.323529	DOWN
LION:0000622	triacylglycerols [GL0301]	19	0.0529	0.1058	-0.317251	DOWN
LION:0000086	ceramide phosphoinositols [SP0303]	3	0.88779	0.88779	-0.302083	DOWN
LION:0000039	1-alkyl,2-acylglycerophosphoethanolamines [GP0202]	15	0.16659	0.261784	-0.289189	DOWN
LION:0000002	glycerolipids [GL]	21	0.22146	0.289442	-0.235412	DOWN
LION:0000004	sphingolipids [SP]	68	0.08939	0.151275	-0.19257	DOWN
LION:0000011	glycerophosphoethanolamines [GP02]	26	0.7539	0.7898	0.13644	UP
LION:0000003	glycerophospholipids [GP]	74	0.00434	0.01364	0.269056	UP
LION:0000031	1-alkyl,2-acylglycerophosphocholines [GP0102]	8	0.38842	0.449749	0.307258	UP
LION:0000047	diacylglycerophosphoinositols [GP0601]	7	0.27261	0.33319	0.361722	UP
LION:0000599	lysoglycerophospholipids	10	0.07683	0.140855	0.396732	UP
LION:0012446	Ceramide 1-phosphates [SP0205]	4	0.44702	0.491722	0.402516	UP
LION:0000053	diacylglycerophosphoserines [GP0301]	6	0.18865	0.276687	0.423567	UP
LION:0000030	diacylglycerophosphocholines [GP0101]	16	0.00692	0.016916	0.42602	UP
LION:0000010	glycerophosphocholines [GP01]	32	4.6e-05	0.000506	0.441317	UP
LION:0012017	hexosylceramides	21	0.00017	0.000748	0.487257	UP
LION:0000034	monoacylglycerophosphocholines [GP0105]	8	0.02966	0.065252	0.496774	UP
LION:0000038	diacylglycerophosphoethanolamines [GP0201]	9	0.00046	0.001687	0.655123	UP
LION/web: a web-based ontology enrichment tool for lipidomic data analysis.
Martijn R. Molenaar, Aike Jeucken, Tsjerk A. Wassenaar, Chris H. A. van de Lest, Jos F. Brouwers, J. Bernd Helms.
GigaScience, Volume 8, Issue 6, June 2019, giz061. doi: https://doi.org/10.1093/gigascience/giz061
